# Supplementary material for: Disruption of Broad Epigenetic Domains in PDAC Cells by HAT Inhibitors
Source: Epigenomes. 2019 Jun 2;3(2):11. doi: 10.3390/epigenomes3020011 (PMC6897394; doi:10.3390/epigenomes3020011)
Supplement: Supplementary file 1 [file epigenomes-03-00011-s001.zip]

Archive with 10 entries (9 files):
- epigenomes-499797-supplementary-final/
- epigenomes-499797-supplementary-final/Supplemental_Figure S1.pdf
- epigenomes-499797-supplementary-final/Supplemental_Figure S2.pdf
- epigenomes-499797-supplementary-final/Supplemental_Figure S3.pdf
- epigenomes-499797-supplementary-final/Supplemental_Figure S4.pdf
- epigenomes-499797-supplementary-final/Supplemental_Figure S5.pdf
- epigenomes-499797-supplementary-final/Supplemental_Figure S6.pdf
- epigenomes-499797-supplementary-final/Supplemental_Figure S7.pdf
- epigenomes-499797-supplementary-final/Supplemental_Figure_Legends.pdf
- epigenomes-499797-supplementary-final/Supplemental_Table S1.pdf
